# Supplementary material for: Reply to Kaldalu et al., “Reanalysis of Proteomics Results Fails To Detect MazF-Mediated Stress Proteins”
Source: mBio. 2019 Jun 11;10(3):e01068-19. doi: 10.1128/mBio.01068-19 (PMC6561028; doi:10.1128/mBio.01068-19)
Supplement: DATA SET S1 [file mBio.01068-19-sd001.xlsx]

## Sheet: Maz perseus
Protein IDs	Majority protein IDs	Gene Name	Log2 Ratio H/L MC4100relA_del mazEF_Nal exp1	Log2 Ratio H/L MC4100relA_del mazEF_Nal exp2	Log2 Ratio H/L MC4100relA_del mazEF_Nal exp3	Log2 Ratio H/L MC4100relA_Nal exp1	Log2 Ratio H/L MC4100relA_Nal exp2	Log2 Ratio H/L MC4100relA_Nal exp3	Welch's T-test p-value MC4100relA_del mazEF_Nal_MC4100relA_Nal	Welch's T-test Difference (Log2) MC4100relA_del mazEF_Nal_MC4100relA_Nal
sp|P08395|SPPA_ECOLI	sp|P08395|SPPA_ECOLI	sppA	-9.96578	-9.96578	-9.96578	2.32596	0.740712	-2.01742	0.0147978	10.3155
sp|P21367|YCAC_ECOLI	sp|P21367|YCAC_ECOLI	ycaC	-9.96578	-9.96578	-9.96578	-3.50635	-5.32193	-4.71786	0.00945596	5.4504
sp|P0A8F0|UPP_ECOLI;sp|C4ZX73|UPP_ECOBW;sp|B1XAX3|UPP_ECODH	sp|P0A8F0|UPP_ECOLI;sp|C4ZX73|UPP_ECOBW;sp|B1XAX3|UPP_ECODH	upp	-9.96578	-9.96578	-9.96578	-5.05889	-6.96578	-7.38082	0.0393383	3.49728
sp|P0A6Y8|DNAK_ECOLI	sp|P0A6Y8|DNAK_ECOLI	dnaK	-6.50635	-5.32193	-7.64386	-4.68038	-3.38082	-5.71786	0.000362181	1.89769
sp|P0A6F5|CH60_ECOLI;sp|C5A1D5|CH60_ECOBW;sp|B1XDP7|CH60_ECODH	sp|P0A6F5|CH60_ECOLI;sp|C5A1D5|CH60_ECOBW;sp|B1XDP7|CH60_ECODH	groL	-6.50635	-5.15843	-7.64386	-4.57347	-3.59074	-5.79586	0.00380853	1.78286
sp|P63284|CLPB_ECOLI	sp|P63284|CLPB_ECOLI	clpB	-4.75633	-3.96578	-5.38082	-2.95456	-2.1976	-3.77596	0.00124078	1.72494
sp|P0AFH8|OSMY_ECOLI	sp|P0AFH8|OSMY_ECOLI	osmY	-4.38082	-3.96578	-4.64386	-2.63487	-2.62593	-3.36587	0.010028	1.4546
sp|P0A6F9|CH10_ECOLI;sp|C5A1D4|CH10_ECOBW;sp|B1XDP6|CH10_ECODH	sp|P0A6F9|CH10_ECOLI;sp|C5A1D4|CH10_ECOBW;sp|B1XDP6|CH10_ECODH	groS	-5.44222	-4.75633	-7.38082	-4.60823	-3.55639	-5.64386	0.0408707	1.25696
sp|P0ABT2|DPS_ECOLI;sp|C4ZXY4|DPS_ECOBW;sp|B1X7E2|DPS_ECODH	sp|P0ABT2|DPS_ECOLI;sp|C4ZXY4|DPS_ECOBW;sp|B1X7E2|DPS_ECODH	dps	-1.31833	-1.58208	-2.02327	0.0271541	-0.320126	-0.988504	0.00579647	1.21407
sp|P0ADE6|YGAU_ECOLI	sp|P0ADE6|YGAU_ECOLI	ygaU	-5.1078	-5.50635	-6.05889	-3.8365	-4.38082	-4.87832	0.00126774	1.19247
sp|P09373|PFLB_ECOLI;sp|P42632|TDCE_ECOLI	sp|P09373|PFLB_ECOLI	pflB	-3.53952	-4.4112	-5.26534	-2.88897	-3.699	-4.23786	0.0207987	0.796743
sp|P0C0L2|OSMC_ECOLI	sp|P0C0L2|OSMC_ECOLI	osmC	-4.15843	-4.13289	-4.71786	-3.25154	-3.52284	-3.94342	0.0124004	0.763795
sp|P64581|YQJD_ECOLI	sp|P64581|YQJD_ECOLI	yqjD	-4.68038	-4.57347	-5.2109	-3.8365	-3.81604	-4.60823	0.00909828	0.734658
sp|P0A6Y1|IHFB_ECOLI;sp|C4ZQ38|IHFB_ECOBW;sp|B1X852|IHFB_ECODH	sp|P0A6Y1|IHFB_ECOLI;sp|C4ZQ38|IHFB_ECOBW;sp|B1X852|IHFB_ECODH	ihfB	-4.92139	-4.8365	-5.87832	-4.18442	-4.18442	-5.2109	0.00144843	0.685489
sp|P0A6H1|CLPX_ECOLI;sp|C4ZTJ5|CLPX_ECOBW;sp|B1XFM6|CLPX_ECODH	sp|P0A6H1|CLPX_ECOLI;sp|C4ZTJ5|CLPX_ECOBW;sp|B1XFM6|CLPX_ECODH	clpX	-4.71786	-4.87832	-5.64386	-4.29336	-3.85726	-4.96578	0.0547755	0.707877
sp|P0ABS1|DKSA_ECOLI	sp|P0ABS1|DKSA_ECOLI	dksA	-5.96578	-5.1078	-6.15843	-4.92139	-4.75633	-4.79586	0.0911958	0.919479
sp|P0AAI3|FTSH_ECOLI	sp|P0AAI3|FTSH_ECOLI	ftsH	-4.1078	-9.96578	-9.96578	-0.778432	-1.84166	-5.05889	0.060881	5.45346
sp|P0AAB6|GALF_ECOLI	sp|P0AAB6|GALF_ECOLI	galF	-4.71786	-4.47393	-5.96578	-4.18442	-4.15843	-5.05889	0.0771112	0.585275
sp|P09372|GRPE_ECOLI;sp|C4ZYN1|GRPE_ECOBW;sp|B1XBT4|GRPE_ECODH;REV__sp|P22106|ASNB_ECOLI	sp|P09372|GRPE_ECOLI;sp|C4ZYN1|GRPE_ECOBW;sp|B1XBT4|GRPE_ECODH	grpE	-5.57347	-4.87832	-5.64386	-4.50635	-3.4112	-5.1078	0.062943	1.02343
sp|P0ADB1|OSME_ECOLI	sp|P0ADB1|OSME_ECOLI	osmE	-6.38082	-9.96578	-9.96578	-4.18442	-3.87832	-4.64386	0.0624784	4.53526
sp|P0AG48|RL21_ECOLI;sp|C4ZSS5|RL21_ECOBW;sp|B1XHG2|RL21_ECODH	sp|P0AG48|RL21_ECOLI;sp|C4ZSS5|RL21_ECOBW;sp|B1XHG2|RL21_ECODH	rplU	-6.50635	-6.38082	-8.38082	-6.15843	-5.87832	-7.38082	0.0884359	0.616808
sp|P0A7L8|RL27_ECOLI;sp|C4ZSS4|RL27_ECOBW;sp|B1XHG1|RL27_ECODH	sp|P0A7L8|RL27_ECOLI;sp|C4ZSS4|RL27_ECOBW;sp|B1XHG1|RL27_ECODH	rpmA	-6.15843	-5.96578	-7.64386	-5.87832	-5.38082	-6.96578	0.0504898	0.514381
sp|P00579|RPOD_ECOLI	sp|P00579|RPOD_ECOLI	rpoD	-3.8997	-3.22432	-4.05889	-2.662	-2.09542	-3.75633	0.0947347	0.889717
sp|P68191|SRA_ECOLI	sp|P68191|SRA_ECOLI	sra	-3.85726	-3.8997	-4.75633	-3.29336	-3.50635	-3.85726	0.0530849	0.618771
sp|P0A8J4|YBED_ECOLI;sp|C4ZWB8|YBED_ECOBW	sp|P0A8J4|YBED_ECOLI;sp|C4ZWB8|YBED_ECOBW	ybeD	-6.64386	-4.50635	-9.96578	-4.2109	-3.27928	-6.05889	0.0828236	2.52231
tr|D0VEZ2|D0VEZ2_ECOLI;sp|P0A9Q5|ACCD_ECOLI;sp|B1X927|ACCD_ECODH	tr|D0VEZ2|D0VEZ2_ECOLI;sp|P0A9Q5|ACCD_ECOLI;sp|B1X927|ACCD_ECODH	accD	-5.87832	-5.38082	-6.15843	-5.44222	-5.01159	-6.05889	0.0992968	0.301623
sp|P0AFG8|ODP1_ECOLI	sp|P0AFG8|ODP1_ECOLI	aceE	-5.57347	-5.32193	-6.05889	-5.96578	-5.44222	-6.38082	0.0761853	-0.27818
sp|P06959|ODP2_ECOLI	sp|P06959|ODP2_ECOLI	aceF	-5.38082	-5.05889	-5.87832	-5.71786	-5.1078	-6.26534	0.134342	-0.257656
sp|P0A6A3|ACKA_ECOLI	sp|P0A6A3|ACKA_ECOLI	ackA	-5.32193	-9.96578	-9.96578	-6.15843	-5.79586	-7.38082	0.313439	1.9728
sp|P0A6A8|ACP_ECOLI;sp|C4ZS34|ACP_ECOBW;sp|B1XA04|ACP_ECODH	sp|P0A6A8|ACP_ECOLI;sp|C4ZS34|ACP_ECOBW;sp|B1XA04|ACP_ECODH	acpP	-5.64386	-5.50635	-6.26534	-5.32193	-5.44222	-6.50635	0.794354	0.0483502
sp|P0A9Q7|ADHE_ECOLI	sp|P0A9Q7|ADHE_ECOLI	adhE	-3.68038	-4.53952	-4.79586	-3.23786	-4.92139	-4.71786	0.864251	0.0462166
sp|P69441|KAD_ECOLI;sp|C4ZUS8|KAD_ECOBW;sp|B1XFR1|KAD_ECODH;tr|Q1PI83|Q1PI83_ECOLI;tr|A0A0J9X1X4|A0A0J9X1X4_ECOLI	sp|P69441|KAD_ECOLI;sp|C4ZUS8|KAD_ECOBW;sp|B1XFR1|KAD_ECODH;tr|Q1PI83|Q1PI83_ECOLI;tr|A0A0J9X1X4|A0A0J9X1X4_ECOLI	adk	-4.96578	-6.79586	-7.64386	-7.38082	-6.79586	-6.96578	0.600212	-0.578989
sp|P0AE08|AHPC_ECOLI	sp|P0AE08|AHPC_ECOLI	ahpC	-6.26534	-5.57347	-6.38082	-6.15843	-5.87832	-6.96578	0.323587	-0.260967
sp|P0A9Q1|ARCA_ECOLI;tr|A5PFK0|A5PFK0_ECOLI;tr|A5PFJ8|A5PFJ8_ECOLI	sp|P0A9Q1|ARCA_ECOLI;tr|A5PFK0|A5PFK0_ECOLI	arcA	-3.94342	-4.13289	-5.1078	-3.73697	-3.92139	-4.64386	0.0744003	0.293967
sp|B1XBC4|ARGB_ECODH;sp|P0A6C8|ARGB_ECOLI;sp|C5A0Q8|ARGB_ECOBW	sp|B1XBC4|ARGB_ECODH;sp|P0A6C8|ARGB_ECOLI;sp|C5A0Q8|ARGB_ECOBW	argB	-5.50635	-5.32193	-9.96578	-6.96578	-1.2109	-3.79586	0.325983	2.94051
sp|P23908|ARGE_ECOLI;sp|C5A0C3|ARGE_ECOBW;sp|B1XBC2|ARGE_ECODH	sp|P23908|ARGE_ECOLI;sp|C5A0C3|ARGE_ECOBW;sp|B1XBC2|ARGE_ECODH	argE	-9.96578	-4.53952	-5.79586	-5.57347	-4.35107	-9.96578	0.960855	0.136946
sp|P0A6E4|ASSY_ECOLI;sp|C4ZSR2|ASSY_ECOBW;sp|B1XGY3|ASSY_ECODH	sp|P0A6E4|ASSY_ECOLI;sp|C4ZSR2|ASSY_ECOBW;sp|B1XGY3|ASSY_ECODH	argG	-6.96578	-6.38082	-7.15843	-7.64386	-5.87832	-6.05889	0.615142	0.307988
sp|P11447|ARLY_ECOLI;sp|C5A0Q9|ARLY_ECOBW;sp|B1XBC5|ARLY_ECODH	sp|P11447|ARLY_ECOLI;sp|C5A0Q9|ARLY_ECOBW;sp|B1XBC5|ARLY_ECODH	argH	-0.277534	-5.64386	-5.2109	-1.00289	-4.53952	-2.34373	0.406337	1.08205
sp|P30859|ARTI_ECOLI	sp|P30859|ARTI_ECOLI	artI	-9.96578	-9.96578	-6.26534	-5.87832	-4.08314	-6.79586	0.241262	3.14653
sp|P30860|ARTJ_ECOLI	sp|P30860|ARTJ_ECOLI	artJ	-4.35107	-1.58641	0.189034	-9.96578	-1.98279	-9.96578	0.196121	-5.38864
sp|P0A9Q9|DHAS_ECOLI	sp|P0A9Q9|DHAS_ECOLI	asd	-5.64386	-4.8365	-5.57347	-6.15843	-5.05889	-6.26534	0.073588	-0.476281
sp|P00509|AAT_ECOLI	sp|P00509|AAT_ECOLI	aspC	-5.87832	-5.32193	-6.15843	-5.44222	-5.32193	-6.38082	0.747956	0.0712355
sp|P21889|SYD_ECOLI;sp|C4ZQF0|SYD_ECOBW;sp|B1XHD4|SYD_ECODH	sp|P21889|SYD_ECOLI;sp|C4ZQF0|SYD_ECOBW;sp|B1XHD4|SYD_ECODH	aspS	-3.57347	-4.64386	-6.26534	-5.2109	-4.68038	-6.79586	0.260722	-0.734824
sp|P0ABB0|ATPA_ECOLI;sp|C4ZZ12|ATPA_ECOBW;sp|B1X9W2|ATPA_ECODH	sp|P0ABB0|ATPA_ECOLI;sp|C4ZZ12|ATPA_ECOBW;sp|B1X9W2|ATPA_ECODH	atpA	-6.64386	-5.96578	-6.96578	-6.79586	-6.15843	-7.38082	0.0903237	-0.253229
sp|P0ABB4|ATPB_ECOLI;sp|C4ZZ10|ATPB_ECOBW;sp|B1X9W0|ATPB_ECODH	sp|P0ABB4|ATPB_ECOLI;sp|C4ZZ10|ATPB_ECOBW;sp|B1X9W0|ATPB_ECODH	atpD	-6.64386	-5.71786	-6.79586	-6.79586	-6.05889	-7.38082	0.103151	-0.359334
sp|P0ABA6|ATPG_ECOLI;sp|C4ZZ11|ATPG_ECOBW;sp|B1X9W1|ATPG_ECODH	sp|P0ABA6|ATPG_ECOLI;sp|C4ZZ11|ATPG_ECOBW;sp|B1X9W1|ATPG_ECODH	atpG	-6.64386	-5.96578	-6.79586	-6.79586	-4.08314	-9.96578	0.774803	-0.479762
sp|P0ABE2|BOLA_ECOLI	sp|P0ABE2|BOLA_ECOLI	bolA	-2.95456	-9.96578	-9.96578	-1.80591	-1.6529	-1.17137	0.132923	6.08531
sp|P61517|CAN_ECOLI	sp|P61517|CAN_ECOLI	can	-7.96578	-7.38082	-7.96578	-6.96578	-7.64386	-8.38082	0.833185	0.107309
sp|P00968|CARB_ECOLI	sp|P00968|CARB_ECOLI	carB	-5.15843	-6.79586	-2.08927	-2.57347	-9.96578	-2.35107	0.880721	-0.282257
sp|P0ABF6|CDD_ECOLI;sp|C4ZSM3|CDD_ECOBW;sp|B1X7N2|CDD_ECODH	sp|P0ABF6|CDD_ECOLI;sp|C4ZSM3|CDD_ECOBW;sp|B1X7N2|CDD_ECODH	cdd	-2.9885	-3.03505	-9.96578	-3.662	-9.96578	-4.1078	0.889205	-0.582085
sp|P0A9H7|CFA_ECOLI	sp|P0A9H7|CFA_ECOLI	cfa	-2.50635	-9.96578	-9.96578	-2.01742	-2.39593	-2.49005	0.157875	5.17817
sp|P17315|CIRA_ECOLI	sp|P17315|CIRA_ECOLI	cirA	-7.96578	-7.15843	-9.96578	-8.38082	-7.15843	-6.26534	0.490599	1.09513
sp|P0A6G7|CLPP_ECOLI	sp|P0A6G7|CLPP_ECOLI	clpP	-5.50635	-9.96578	-5.71786	-4.8365	-4.23786	-5.50635	0.338767	2.20309
sp|P0ACJ8|CRP_ECOLI	sp|P0ACJ8|CRP_ECOLI	crp	-4.87832	-4.50635	-5.64386	-4.71786	-4.50635	-5.44222	0.18873	0.120699
sp|P69783|PTGA_ECOLI	sp|P69783|PTGA_ECOLI	crr	-5.71786	-5.64386	-6.38082	-5.26534	-5.64386	-5.96578	0.184264	0.289183
sp|P0A9Y6|CSPC_ECOLI	sp|P0A9Y6|CSPC_ECOLI	cspC	-5.71786	-5.44222	-5.64386	-5.50635	-5.05889	-5.79586	0.44833	0.14761
sp|P0A972|CSPE_ECOLI	sp|P0A972|CSPE_ECOLI	cspE	-5.01159	-5.15843	-5.50635	-5.05889	-9.96578	-6.26534	0.334096	-1.87122
sp|P0ABK5|CYSK_ECOLI	sp|P0ABK5|CYSK_ECOLI	cysK	-6.26534	-6.50635	-7.38082	-5.79586	-6.64386	-7.15843	0.404396	0.184792
sp|P0A9D8|DAPD_ECOLI;sp|C4ZRQ8|DAPD_ECOBW;sp|B1XD35|DAPD_ECODH	sp|P0A9D8|DAPD_ECOLI;sp|C4ZRQ8|DAPD_ECOBW;sp|B1XD35|DAPD_ECODH	dapD	-5.32193	-7.38082	-7.64386	-3.17137	-7.38082	-4.60823	0.19514	1.72873
sp|P0AEE1|DCRB_ECOLI	sp|P0AEE1|DCRB_ECOLI	dcrB	-3.08314	-9.96578	-3.92139	-9.96578	-2.84684	-3.94342	0.987507	0.0714238
sp|P0A9P6|DEAD_ECOLI	sp|P0A9P6|DEAD_ECOLI	deaD	-2.07704	-3.75633	-3.73697	-2.57347	-2.50635	-3.57347	0.609211	0.305684
sp|P0A6K3|DEF_ECOLI;sp|C4ZUE1|DEF_ECOBW;sp|B1X6D9|DEF_ECODH	sp|P0A6K3|DEF_ECOLI;sp|C4ZUE1|DEF_ECOBW;sp|B1X6D9|DEF_ECODH	def	-5.32193	-6.15843	-9.96578	-4.92139	-5.87832	-5.71786	0.334531	1.64286
sp|P0A6K6|DEOB_ECOLI;sp|C4ZT65|DEOB_ECOBW;sp|B1XFJ3|DEOB_ECODH	sp|P0A6K6|DEOB_ECOLI;sp|C4ZT65|DEOB_ECOBW;sp|B1XFJ3|DEOB_ECODH	deoB	-2.63487	-2.22432	-3.44222	-2.9885	-2.15843	-3.13289	0.97374	0.00719301
sp|P0ABP8|DEOD_ECOLI;sp|C4ZT66|DEOD_ECOBW;sp|B1XFJ4|DEOD_ECODH	sp|P0ABP8|DEOD_ECOLI;sp|C4ZT66|DEOD_ECOBW;sp|B1XFJ4|DEOD_ECODH	deoD	-3.79586	-3.26534	-4.68038	-4.01159	-3.07097	-4.15843	0.51611	0.166867
sp|C4ZPU1|DNAJ_ECOBW;sp|P08622|DNAJ_ECOLI;sp|B1XBE0|DNAJ_ECODH	sp|C4ZPU1|DNAJ_ECOBW;sp|P08622|DNAJ_ECOLI;sp|B1XBE0|DNAJ_ECODH	dnaJ	-5.32193	-9.96578	-2.27928	-4.96578	-3.64386	-9.96578	0.941537	-0.336143
sp|P0A955|ALKH_ECOLI	sp|P0A955|ALKH_ECOLI	eda	-4.87832	-4.92139	-5.87832	-4.96578	-4.75633	-5.64386	0.398997	0.10402
sp|P0A6N4|EFP_ECOLI;sp|C5A1D9|EFP_ECOBW;sp|B1XDQ0|EFP_ECODH	sp|P0A6N4|EFP_ECOLI;sp|C5A1D9|EFP_ECOBW;sp|B1XDQ0|EFP_ECODH	efp	-5.87832	-5.87832	-7.38082	-6.38082	-6.26534	-7.38082	0.190298	-0.296508
sp|P0A6P9|ENO_ECOLI;sp|C4ZZT2|ENO_ECOBW;sp|B1XDI9|ENO_ECODH	sp|P0A6P9|ENO_ECOLI;sp|C4ZZT2|ENO_ECOBW;sp|B1XDI9|ENO_ECODH	eno	-4.68038	-4.8365	-5.57347	-4.60823	-4.79586	-5.1078	0.293883	0.192818
sp|P0ACC3|ERPA_ECOLI;sp|C4ZRP9|ERPA_ECOBW;sp|B1XD26|ERPA_ECODH	sp|P0ACC3|ERPA_ECOLI;sp|C4ZRP9|ERPA_ECOBW;sp|B1XD26|ERPA_ECODH	erpA	-9.96578	-9.96578	-3.79586	-5.01159	-4.15843	-4.92139	0.278982	3.21201
sp|P0A9W3|ETTA_ECOLI	sp|P0A9W3|ETTA_ECOLI	ettA	-6.64386	-5.01159	-9.96578	-6.26534	-5.26534	-2.8997	0.413674	2.39695
tr|D0VEX0|D0VEX0_ECOLI;sp|P0A6Q3|FABA_ECOLI;sp|C4ZQ80|FABA_ECOBW;sp|B1X8Q8|FABA_ECODH	tr|D0VEX0|D0VEX0_ECOLI;sp|P0A6Q3|FABA_ECOLI;sp|C4ZQ80|FABA_ECOBW;sp|B1X8Q8|FABA_ECODH	fabA	-5.87832	-5.79586	0.189034	-5.50635	-9.96578	-8.38082	0.251339	-4.1226
tr|D0VEX1|D0VEX1_ECOLI;sp|P0A953|FABB_ECOLI	tr|D0VEX1|D0VEX1_ECOLI;sp|P0A953|FABB_ECOLI	fabB	-6.79586	-7.64386	-8.38082	-6.79586	-5.71786	-9.96578	0.921061	0.113679
tr|D0VEX2|D0VEX2_ECOLI;sp|P0AAI5|FABF_ECOLI	tr|D0VEX2|D0VEX2_ECOLI;sp|P0AAI5|FABF_ECOLI	fabF	-2.34373	-5.32193	-1.91594	-4.01159	-2.73697	-2.44222	0.927703	0.130274
tr|D0VEX5|D0VEX5_ECOLI;sp|P0AEK4|FABI_ECOLI	tr|D0VEX5|D0VEX5_ECOLI;sp|P0AEK4|FABI_ECOLI	fabI	-5.01159	-4.75633	-5.79586	-5.01159	-5.05889	-6.05889	0.18549	-0.188532
tr|D0VEX8|D0VEX8_ECOLI;sp|P0A6Q6|FABZ_ECOLI;sp|C4ZRS2|FABZ_ECOBW;sp|B1XD49|FABZ_ECODH	tr|D0VEX8|D0VEX8_ECOLI;sp|P0A6Q6|FABZ_ECOLI;sp|C4ZRS2|FABZ_ECOBW;sp|B1XD49|FABZ_ECODH	fabZ	-5.79586	-5.87832	-6.96578	-4.71786	-5.71786	0.0157831	0.328368	2.74001
sp|P0AB71|ALF_ECOLI	sp|P0AB71|ALF_ECOLI	fbaA	-4.68038	-4.96578	-5.64386	-4.38082	-4.75633	-5.05889	0.084327	0.364659
sp|P05825|FEPA_ECOLI	sp|P05825|FEPA_ECOLI	fepA	-8.38082	-9.96578	-0.28279	-9.96578	-6.79586	-0.968605	0.856192	0.299716
sp|P45523|FKBA_ECOLI	sp|P45523|FKBA_ECOLI	fkpA	-5.87832	-5.64386	-6.38082	-5.71786	-5.1078	-6.50635	0.425143	0.190329
sp|P61949|FLAV_ECOLI	sp|P61949|FLAV_ECOLI	fldA	-3.73697	-3.94342	-4.8365	-3.96578	-3.662	-9.96578	0.429993	-1.69223
sp|P39180|AG43_ECOLI	sp|P39180|AG43_ECOLI	flu	-3.64386	-9.96578	-9.96578	-4.68038	-5.01159	-5.26534	0.279664	2.8727
sp|P0A6T5|GCH1_ECOLI;sp|C4ZU03|GCH1_ECOBW;sp|B1X7P1|GCH1_ECODH	sp|P0A6T5|GCH1_ECOLI;sp|C4ZU03|GCH1_ECOBW;sp|B1X7P1|GCH1_ECODH	folE	-4.47393	-4.75633	-5.2109	-4.2109	-4.71786	-5.44222	0.885013	0.0233944
sp|P0A9R7|FTSE_ECOLI	sp|P0A9R7|FTSE_ECOLI	ftsE	-9.96578	-4.96578	-5.96578	-5.57347	-5.1078	-6.26534	0.482166	1.31691
sp|P0A9A6|FTSZ_ECOLI	sp|P0A9A6|FTSZ_ECOLI	ftsZ	-4.68038	-4.44222	-5.50635	-4.79586	-4.68038	-5.44222	0.386253	-0.0965021
sp|P05042|FUMC_ECOLI	sp|P05042|FUMC_ECOLI	fumC	-2.46594	-9.96578	-3.64386	-3.26534	-1.78588	-0.0424568	0.293414	3.66063
sp|P0A9A9|FUR_ECOLI	sp|P0A9A9|FUR_ECOLI	fur	-3.79586	-3.53952	-1.38836	-3.59074	-3.50635	-7.15843	0.446851	-1.84393
sp|P0A6M8|EFG_ECOLI;sp|C4ZUJ5|EFG_ECOBW;sp|B1X6J0|EFG_ECODH	sp|P0A6M8|EFG_ECOLI;sp|C4ZUJ5|EFG_ECOBW;sp|B1X6J0|EFG_ECODH	fusA	-5.71786	-5.44222	-5.96578	-6.05889	-5.57347	-7.15843	0.229382	-0.554976
sp|P25526|GABD_ECOLI	sp|P25526|GABD_ECOLI	gabD	-9.96578	1.56218	-6.64386	-4.79586	-0.749038	-9.96578	0.959265	-0.154408
sp|P69908|DCEA_ECOLI	sp|P69908|DCEA_ECOLI	gadA	-9.96578	-9.96578	-2.25154	-3.81604	-3.09542	-9.96578	0.745191	1.76862
sp|P0AEP3|GALU_ECOLI	sp|P0AEP3|GALU_ECOLI	galU	-5.71786	-5.79586	-9.96578	-5.2109	-5.15843	-5.87832	0.275253	1.74395
sp|P0A9B2|G3P1_ECOLI;sp|P33898|G3P2_ECOLI	sp|P0A9B2|G3P1_ECOLI	gapA	-5.57347	-5.15843	-6.15843	-5.1078	-5.01159	-5.71786	0.0755105	0.351026
sp|P00370|DHE4_ECOLI	sp|P00370|DHE4_ECOLI	gdhA	-8.38082	-6.79586	-7.96578	-6.26534	-9.96578	-9.96578	0.59026	-1.01815
sp|P37666|GHRB_ECOLI;sp|C4ZXE2|GHRB_ECOBW;sp|B1X8G8|GHRB_ECODH	sp|P37666|GHRB_ECOLI;sp|C4ZXE2|GHRB_ECOBW;sp|B1X8G8|GHRB_ECODH	ghrB	-5.38082	-4.32193	-5.38082	-5.71786	-6.15843	-9.96578	0.211805	-2.25283
sp|P37747|GLF_ECOLI	sp|P37747|GLF_ECOLI	glf	-4.23786	-4.32193	-5.44222	-4.47393	-4.53952	-9.96578	0.366342	-1.65907
sp|P0A9C5|GLNA_ECOLI	sp|P0A9C5|GLNA_ECOLI	glnA	-4.68038	-4.2109	-5.05889	-4.05889	-3.92139	-4.92139	0.134302	0.3495
sp|P0AEQ3|GLNH_ECOLI	sp|P0AEQ3|GLNH_ECOLI	glnH	-3.8365	-6.79586	-4.13289	-3.59074	-2.9885	-3.92139	0.355643	1.42154
sp|P10346|GLNQ_ECOLI	sp|P10346|GLNQ_ECOLI	glnQ	-4.23786	-3.44222	-5.01159	-3.36587	-3.25154	-4.60823	0.135874	0.488677
sp|P00962|SYQ_ECOLI;sp|C4ZWF6|SYQ_ECOBW;sp|B1X6L3|SYQ_ECODH	sp|P00962|SYQ_ECOLI;sp|C4ZWF6|SYQ_ECOBW;sp|B1X6L3|SYQ_ECODH	glnS	-5.05889	-5.26534	-6.64386	-4.87832	-5.15843	-6.38082	0.055408	0.183507
sp|P04805|SYE_ECOLI;sp|B1X9R9|SYE_ECODH	sp|P04805|SYE_ECOLI;sp|B1X9R9|SYE_ECODH	gltX	-5.38082	-5.1078	-5.87832	-5.26534	-5.01159	-9.96578	0.452921	-1.29192
sp|P0A825|GLYA_ECOLI;sp|C4ZXC6|GLYA_ECOBW;sp|B1XB26|GLYA_ECODH	sp|P0A825|GLYA_ECOLI;sp|C4ZXC6|GLYA_ECOBW;sp|B1XB26|GLYA_ECODH	glyA	-6.64386	-5.87832	-6.64386	-6.50635	-6.05889	-7.96578	0.412437	-0.454999
sp|C4ZXF0|SYGA_ECOBW;sp|P00960|SYGA_ECOLI	sp|C4ZXF0|SYGA_ECOBW;sp|P00960|SYGA_ECOLI	glyQ	-4.96578	-5.01159	-9.96578	-5.38082	-5.38082	-5.79586	0.535342	1.12855
sp|P00961|SYGB_ECOLI;sp|C4ZXE9|SYGB_ECOBW;sp|B1X8H5|SYGB_ECODH	sp|P00961|SYGB_ECOLI;sp|C4ZXE9|SYGB_ECOBW;sp|B1X8H5|SYGB_ECODH	glyS	-5.50635	-5.44222	-6.38082	-5.38082	-5.64386	-6.26534	0.913924	0.0131248
sp|P00350|6PGD_ECOLI	sp|P00350|6PGD_ECOLI	gnd	-4.75633	-4.2109	-5.26534	-4.68038	-4.29336	-5.64386	0.436895	-0.128342
sp|P06715|GSHR_ECOLI	sp|P06715|GSHR_ECOLI	gor	-3.55639	-3.12029	-4.32193	-3.64386	-3.44222	-4.01159	0.874487	-0.0330171
sp|P62707|GPMA_ECOLI;sp|C4ZXS6|GPMA_ECOBW;sp|B1X786|GPMA_ECODH	sp|P62707|GPMA_ECOLI;sp|C4ZXS6|GPMA_ECOBW;sp|B1X786|GPMA_ECODH	gpmA	-5.38082	-5.44222	-5.57347	-5.2109	-5.38082	-5.1078	0.19436	0.23233
sp|P37689|GPMI_ECOLI	sp|P37689|GPMI_ECOLI	gpmI	-5.05889	-9.96578	-9.96578	-4.71786	-5.57347	-6.50635	0.155559	2.73093
sp|P68066|GRCA_ECOLI;sp|C4ZYK2|GRCA_ECOBW;sp|B1XBQ6|GRCA_ECODH	sp|P68066|GRCA_ECOLI;sp|C4ZYK2|GRCA_ECOBW;sp|B1XBQ6|GRCA_ECODH	grcA	-0.78339	-1.4344	-4.08314	-0.573467	-2.35107	-2.80591	0.79234	0.19016
sp|P0A6W5|GREA_ECOLI	sp|P0A6W5|GREA_ECOLI	greA	-3.35107	-3.662	-4.96578	-3.4112	-3.44222	-4.38082	0.315186	0.248207
sp|P0AC59|GLRX2_ECOLI	sp|P0AC59|GLRX2_ECOLI	grxB	-3.9885	-3.30757	-4.96578	-3.8997	-4.64386	-4.26534	0.791026	-0.182345
sp|P0AC69|GLRX4_ECOLI	sp|P0AC69|GLRX4_ECOLI	grxD	-9.96578	-4.79586	-5.44222	-3.8365	-4.79586	-4.96578	0.379643	2.20191
sp|P0AES4|GYRA_ECOLI	sp|P0AES4|GYRA_ECOLI	gyrA	-3.8997	-3.79586	-5.1078	-4.1078	-3.50635	-4.92139	0.61569	0.0892706
sp|P0AES6|GYRB_ECOLI	sp|P0AES6|GYRB_ECOLI	gyrB	-2.80591	-5.01159	-3.60823	-2.6529	-2.49818	-3.4112	0.345457	0.954486
sp|P0ACB2|HEM2_ECOLI	sp|P0ACB2|HEM2_ECOLI	hemB	-4.18442	-3.85726	-5.01159	-4.29336	-4.03505	-4.68038	0.934377	0.014828
sp|P23893|GSA_ECOLI;sp|C4ZRP7|GSA_ECOBW;sp|B1XD24|GSA_ECODH	sp|P23893|GSA_ECOLI;sp|C4ZRP7|GSA_ECOBW;sp|B1XD24|GSA_ECODH	hemL	-5.1078	-9.96578	-5.71786	-4.44222	-5.1078	-5.87832	0.368856	1.7877
sp|P0AEU0|HISJ_ECOLI	sp|P0AEU0|HISJ_ECOLI	hisJ	-6.15843	-5.71786	-6.50635	-6.05889	-5.71786	-6.96578	0.557987	-0.119965
sp|P67910|HLDD_ECOLI;sp|C4ZXL1|HLDD_ECOBW;sp|B1X953|HLDD_ECODH	sp|P67910|HLDD_ECOLI;sp|C4ZXL1|HLDD_ECOBW;sp|B1X953|HLDD_ECODH	hldD	-4.44222	-4.47393	-5.26534	-4.23786	-4.4112	-4.96578	0.111018	0.188885
sp|P0ACF8|HNS_ECOLI	sp|P0ACF8|HNS_ECOLI	hns	-6.05889	-5.79586	-6.96578	-5.64386	-5.87832	-6.64386	0.289288	0.218168
sp|P0A6Y5|HSLO_ECOLI;sp|C4ZUQ6|HSLO_ECOBW;sp|B1X748|HSLO_ECODH	sp|P0A6Y5|HSLO_ECOLI;sp|C4ZUQ6|HSLO_ECOBW;sp|B1X748|HSLO_ECODH	hslO	-0.438307	-0.351074	-2.7084	-4.71786	-2.17788	-9.96578	0.105026	-4.45458
sp|P0A6H5|HSLU_ECOLI;sp|C5A098|HSLU_ECOBW;sp|B1XB97|HSLU_ECODH	sp|P0A6H5|HSLU_ECOLI;sp|C5A098|HSLU_ECOBW;sp|B1XB97|HSLU_ECODH	hslU	-5.44222	-4.92139	-9.96578	-4.26534	-3.53952	-5.79586	0.145793	2.24289
sp|P0ACF0|DBHA_ECOLI	sp|P0ACF0|DBHA_ECOLI	hupA	-6.26534	-5.38082	-6.05889	-6.26534	-5.96578	-6.79586	0.188848	-0.440643
sp|P0C054|IBPA_ECOLI;sp|C4ZYW4|IBPA_ECOBW;sp|B1X9B7|IBPA_ECODH	sp|P0C054|IBPA_ECOLI;sp|C4ZYW4|IBPA_ECOBW;sp|B1X9B7|IBPA_ECODH	ibpA	-9.96578	-9.96578	-2.49818	-3.64386	-2.55639	-1.59946	0.136447	4.87668
sp|P08200|IDH_ECOLI;tr|Q1PI72|Q1PI72_ECOLI	sp|P08200|IDH_ECOLI;tr|Q1PI72|Q1PI72_ECOLI	icd	-5.79586	-4.71786	-5.32193	-5.57347	-5.38082	-6.15843	0.323736	-0.425691
sp|P0A6X7|IHFA_ECOLI;sp|C4ZYH4|IHFA_ECOBW;sp|B1XG19|IHFA_ECODH	sp|P0A6X7|IHFA_ECOLI;sp|C4ZYH4|IHFA_ECOBW;sp|B1XG19|IHFA_ECODH	ihfA	-5.32193	-4.75633	-5.87832	-4.29336	-4.50635	-5.2109	0.10217	0.648657
sp|P05793|ILVC_ECOLI;sp|C4ZZ44|ILVC_ECOBW;sp|B1X9Z0|ILVC_ECODH	sp|P05793|ILVC_ECOLI;sp|C4ZZ44|ILVC_ECOBW;sp|B1X9Z0|ILVC_ECODH	ilvC	-4.01159	-4.64386	-5.87832	-3.07097	-4.64386	-0.878321	0.325862	1.98021
sp|P0A705|IF2_ECOLI;sp|C4ZSQ9|IF2_ECOBW;sp|B1XGY0|IF2_ECODH	sp|P0A705|IF2_ECOLI;sp|C4ZSQ9|IF2_ECOBW;sp|B1XGY0|IF2_ECODH	infB	-5.64386	-5.96578	-6.96578	-6.64386	-6.05889	-4.13289	0.665809	0.579927
sp|P0A707|IF3_ECOLI;sp|C4ZYI0|IF3_ECOBW	sp|P0A707|IF3_ECOLI;sp|C4ZYI0|IF3_ECOBW	infC	-5.96578	-5.87832	-7.64386	-5.57347	-5.64386	-6.96578	0.0787107	0.434951
sp|P0A6B7|ISCS_ECOLI;sp|C4ZXA5|ISCS_ECOBW;sp|B1XB05|ISCS_ECODH	sp|P0A6B7|ISCS_ECOLI;sp|C4ZXA5|ISCS_ECOBW;sp|B1XB05|ISCS_ECODH	iscS	-7.15843	-9.96578	-2.30045	-6.50635	-6.38082	-7.64386	0.901236	-0.36879
sp|P0CE65|INH18_ECOLI;sp|P0CE64|INH17_ECOLI;sp|P0CE63|INH16_ECOLI;sp|P0CE62|INH15_ECOLI;sp|P0CE61|INH14_ECOLI;sp|P0CE60|INH13_ECOLI;sp|P76071|INSH5_ECOLI;tr|G0ZKW3|G0ZKW3_ECOLI;sp|P0CE59|INH12_ECOLI;sp|P0CE58|INH11_ECOLI;sp|P0CE57|INH10_ECOLI;sp|P0CE56|INSH9_ECOLI;sp|P0CE55|INSH8_ECOLI;sp|P0CE54|INSH7_ECOLI;sp|P0CE53|INSH6_ECOLI;sp|P0CE52|INSH4_ECOLI;sp|P0CE51|INSH3_ECOLI;sp|P0CE50|INSH2_ECOLI;sp…	sp|P0CE65|INH18_ECOLI;sp|P0CE64|INH17_ECOLI;sp|P0CE63|INH16_ECOLI;sp|P0CE62|INH15_ECOLI;sp|P0CE61|INH14_ECOLI;sp|P0CE60|INH13_ECOLI;sp|P76071|INSH5_ECOLI;tr|G0ZKW3|G0ZKW3_ECOLI;sp|P0CE59|INH12_ECOLI;sp|P0CE58|INH11_ECOLI;sp|P0CE57|INH10_ECOLI;sp|P0CE56|INSH9_ECOLI;sp|P0CE55|INSH8_ECOLI;sp|P0CE54|INSH7_ECOLI;sp|P0CE53|INSH6_ECOLI;sp|P0CE52|INSH4_ECOLI;sp|P0CE51|INSH3_ECOLI;sp|P0CE50|INSH2_ECOLI;sp…	JW5951	-1.30045	-9.96578	-2.02915	-1.05889	-3.73697	-1.80088	0.379984	2.23288
sp|P13029|KATG_ECOLI;sp|B1XBA8|KATG_ECODH	sp|P13029|KATG_ECOLI;sp|B1XBA8|KATG_ECODH	katG	-6.26534	-9.96578	-2.13289	-9.96578	-2.04097	-9.96578	0.822555	-1.20284
sp|P0AB77|KBL_ECOLI	sp|P0AB77|KBL_ECOLI	kbl	-3.01159	-3.96578	0.0703893	-3.96578	-3.77596	-9.96578	0.381577	-3.60018
tr|D0VE87|D0VE87_ECOLI;sp|P0A715|KDSA_ECOLI;sp|C4ZTQ6|KDSA_ECOBW;sp|B1XAQ6|KDSA_ECODH	tr|D0VE87|D0VE87_ECOLI;sp|P0A715|KDSA_ECOLI;sp|C4ZTQ6|KDSA_ECOBW;sp|B1XAQ6|KDSA_ECODH	kdsA	-4.57347	-4.8365	-5.87832	-4.68038	-9.96578	-5.79586	0.420098	-1.71791
sp|P52643|LDHD_ECOLI	sp|P52643|LDHD_ECOLI	ldhA	-4.15843	-4.26534	-4.8365	-3.22432	-9.96578	-4.64386	0.54312	-1.52456
sp|P0A7C2|LEXA_ECOLI;sp|C5A136|LEXA_ECOBW;sp|B1XC42|LEXA_ECODH	sp|P0A7C2|LEXA_ECOLI;sp|C5A136|LEXA_ECOBW;sp|B1XC42|LEXA_ECODH	lexA	-2.39593	-1.78091	-3.09542	-2.31473	-4.05889	-9.96578	0.276807	-3.02238
sp|P60716|LIPA_ECOLI;sp|C4ZWB5|LIPA_ECOBW	sp|P60716|LIPA_ECOLI;sp|C4ZWB5|LIPA_ECOBW	lipA	-1.22769	-2.58208	-9.96578	-1.23786	-2.64386	-2.46594	0.428208	2.47597
sp|P0A9M0|LON_ECOLI	sp|P0A9M0|LON_ECOLI	lon	-6.15843	-4.50635	-9.96578	-4.68038	-3.52284	-5.32193	0.174859	2.36847
sp|P0A9P0|DLDH_ECOLI	sp|P0A9P0|DLDH_ECOLI	lpdA	-5.26534	-3.59074	-5.87832	-5.50635	-4.96578	-6.15843	0.231123	-0.632052
sp|P69776|LPP_ECOLI	sp|P69776|LPP_ECOLI	lpp	-3.18442	-3.23786	-4.38082	-3.32193	-3.38082	-4.01159	0.877719	0.0295908
tr|D0VEY1|D0VEY1_ECOLI;sp|P0A725|LPXC_ECOLI;sp|C4ZRJ1|LPXC_ECOBW;sp|B1XC73|LPXC_ECODH	tr|D0VEY1|D0VEY1_ECOLI;sp|P0A725|LPXC_ECOLI;sp|C4ZRJ1|LPXC_ECOBW;sp|B1XC73|LPXC_ECODH	lpxC	-0.473931	-0.506353	-1.32193	-0.873027	-0.508403	-1.22432	0.573469	-0.101179
sp|P45578|LUXS_ECOLI;sp|C4ZYT7|LUXS_ECOBW;sp|B1XCM0|LUXS_ECODH	sp|P45578|LUXS_ECOLI;sp|C4ZYT7|LUXS_ECOBW;sp|B1XCM0|LUXS_ECODH	luxS	-4.57347	-4.38082	-5.32193	-4.53952	-4.53952	-5.50635	0.273383	-0.103058
sp|P0A8N3|SYK1_ECOLI	sp|P0A8N3|SYK1_ECOLI	lysS	-1.28983	-6.50635	-6.05889	-5.38082	-3.1976	-6.15843	0.90326	-0.293926
sp|P06993|MALT_ECOLI;sp|C4ZVX0|MALT_ECOBW;sp|B1X764|MALT_ECODH	sp|P06993|MALT_ECOLI;sp|C4ZVX0|MALT_ECOBW;sp|B1X764|MALT_ECODH	malT	-4.71786	-5.05889	-6.64386	-5.15843	-5.2109	-9.96578	0.326259	-1.30483
sp|P69797|PTNAB_ECOLI	sp|P69797|PTNAB_ECOLI	manX	-5.15843	-5.05889	-6.38082	-4.8365	-5.1078	-5.32193	0.305868	0.443971
sp|P61889|MDH_ECOLI;sp|C4ZSX4|MDH_ECOBW;sp|B1XHK9|MDH_ECODH;tr|Q1PI59|Q1PI59_ECOLI	sp|P61889|MDH_ECOLI;sp|C4ZSX4|MDH_ECOBW;sp|B1XHK9|MDH_ECODH	mdh	-6.26534	-5.32193	-5.96578	-6.26534	-6.50635	-7.38082	0.186698	-0.866488
sp|P33136|OPGG_ECOLI;sp|C4ZRY9|OPGG_ECOBW;sp|B1X9G2|OPGG_ECODH	sp|P33136|OPGG_ECOLI;sp|C4ZRY9|OPGG_ECOBW;sp|B1X9G2|OPGG_ECODH	mdoG	-4.53952	-4.60823	-5.87832	-4.47393	-4.71786	-5.44222	0.501882	0.130687
sp|P25665|METE_ECOLI;sp|B1XAJ3|METE_ECODH	sp|P25665|METE_ECOLI;sp|B1XAJ3|METE_ECODH	metE	-6.64386	-6.15843	-6.79586	-6.50635	-6.64386	-6.50635	0.942018	-0.0194724
sp|P0A817|METK_ECOLI;sp|C5A0L1|METK_ECOBW;sp|B1XFA4|METK_ECODH	sp|P0A817|METK_ECOLI;sp|C5A0L1|METK_ECOBW;sp|B1XFA4|METK_ECODH	metK	-5.96578	-6.05889	-9.96578	-5.38082	-5.2109	-7.15843	0.181333	1.41344
sp|P0ADV7|MLAC_ECOLI	sp|P0ADV7|MLAC_ECOLI	mlaC	-9.96578	-9.96578	-1	-4.4112	-4.35107	-3.1078	0.359997	3.0205
sp|P0A6U3|MNMG_ECOLI;sp|C4ZZ19|MNMG_ECOBW;sp|B1X9W9|MNMG_ECODH	sp|P0A6U3|MNMG_ECOLI;sp|C4ZZ19|MNMG_ECOBW;sp|B1X9W9|MNMG_ECODH	mnmG	-3.17137	-3.23786	-1.81604	-9.96578	-1.88364	-4.13289	0.386939	-2.58568
sp|P0AEZ9|MOAB_ECOLI	sp|P0AEZ9|MOAB_ECOLI	moaB	-5.71786	-5.50635	-7.15843	-5.50635	-5.71786	-6.26534	0.452539	0.297695
sp|P02919|PBPB_ECOLI	sp|P02919|PBPB_ECOLI	mrcB	-9.96578	-5.57347	-6.38082	-6.26534	-5.87832	-9.96578	0.978816	-0.0631258
sp|P14900|MURD_ECOLI	sp|P14900|MURD_ECOLI	murD	0.231432	-4.4112	-4.64386	-0.0831412	-9.96578	-3.12029	0.56505	-1.44853
sp|P18843|NADE_ECOLI;sp|C4ZZ96|NADE_ECOBW;sp|B1XGK1|NADE_ECODH	sp|P18843|NADE_ECOLI;sp|C4ZZ96|NADE_ECOBW;sp|B1XGK1|NADE_ECODH	nadE	-5.71786	-3.71786	-9.96578	-5.50635	-5.2109	-6.50635	0.666806	0.725965
sp|P00393|DHNA_ECOLI	sp|P00393|DHNA_ECOLI	ndh	-3.44222	-3.62593	-3.8997	-3.87832	-3.87832	-3.92139	0.187	-0.236727
sp|P63020|NFUA_ECOLI;sp|C4ZVW3|NFUA_ECOBW;sp|B1X760|NFUA_ECODH	sp|P63020|NFUA_ECOLI;sp|C4ZVW3|NFUA_ECOBW;sp|B1X760|NFUA_ECODH	nfuA	-6.79586	-9.96578	-6.64386	-9.96578	-5.87832	-6.96578	0.933648	0.198537
sp|P0AC65|NRDH_ECOLI	sp|P0AC65|NRDH_ECOLI	nrdH	-4.44222	-4.01159	-4.64386	-3.81604	-4.03505	-3.92139	0.199983	0.441731
sp|P37128|NUDK_ECOLI;sp|B1XAD8|NUDK_ECODH	sp|P37128|NUDK_ECOLI;sp|B1XAD8|NUDK_ECODH	nudK	-5.64386	-5.64386	-7.15843	-6.05889	-5.64386	-7.15843	0.42265	-0.138346
sp|P0AFF6|NUSA_ECOLI	sp|P0AFF6|NUSA_ECOLI	nusA	-5.87832	-4.38082	-9.96578	-6.05889	-5.79586	-6.05889	0.679163	0.770427
sp|P0AFG0|NUSG_ECOLI	sp|P0AFG0|NUSG_ECOLI	nusG	-5.2109	-5.71786	-6.64386	-5.26534	-5.57347	-6.26534	0.338334	0.156151
sp|P0A910|OMPA_ECOLI	sp|P0A910|OMPA_ECOLI	ompA	-4.71786	-5.26534	-6.79586	-4.79586	-4.8365	-5.26534	0.317444	0.627119
sp|P0AA16|OMPR_ECOLI	sp|P0AA16|OMPR_ECOLI	ompR	-2.72738	-2.68038	-2.27928	-2.42663	-3.35107	-4.26534	0.357687	-0.785333
sp|P0A917|OMPX_ECOLI	sp|P0A917|OMPX_ECOLI	ompX	-2.87832	-1.45403	-4.03505	-2.1016	-1.43831	-3.699	0.230269	0.376166
sp|P23843|OPPA_ECOLI	sp|P23843|OPPA_ECOLI	oppA	-3.60823	-4.29336	-4.79586	-3.60823	-3.57347	-3.662	0.203131	0.617916
sp|P0ACQ4|OXYR_ECOLI	sp|P0ACQ4|OXYR_ECOLI	oxyR	-3.42663	-2.86775	-3.52284	-3.75633	-3.35107	-2.33643	0.837036	0.124462
sp|P22259|PCKA_ECOLI;sp|C4ZUQ8|PCKA_ECOBW;sp|B1X750|PCKA_ECODH	sp|P22259|PCKA_ECOLI;sp|C4ZUQ8|PCKA_ECOBW;sp|B1X750|PCKA_ECODH	pckA	-5.2109	-9.96578	0.9568	-2.57347	-4.47393	1.40871	0.189016	2.8604
sp|P0A794|PDXJ_ECOLI	sp|P0A794|PDXJ_ECOLI	pdxJ	-3.87832	-2.17788	-9.96578	-6.50635	-9.96578	-7.96578	0.425602	-2.80531
sp|P37095|PEPB_ECOLI;sp|C4ZX98|PEPB_ECOBW;sp|B1XAZ8|PEPB_ECODH	sp|P37095|PEPB_ECOLI;sp|C4ZX98|PEPB_ECOBW;sp|B1XAZ8|PEPB_ECODH	pepB	-3.71786	-3.53952	-4.38082	-4.50635	-3.662	-4.8365	0.141317	-0.455553
sp|P15288|PEPD_ECOLI	sp|P15288|PEPD_ECOLI	pepD	-5.96578	-4.68038	-7.64386	-6.05889	-5.64386	-6.38082	0.925096	0.068817
sp|P0A796|PFKA_ECOLI;sp|C5A083|PFKA_ECOBW;sp|B1XB82|PFKA_ECODH	sp|P0A796|PFKA_ECOLI;sp|C5A083|PFKA_ECOBW;sp|B1XB82|PFKA_ECODH	pfkA	-4.68038	-4.75633	-5.79586	-4.38082	-4.68038	-5.26534	0.148005	0.302008
sp|P0A6T1|G6PI_ECOLI;sp|C5A0W2|G6PI_ECOBW;sp|B1XC24|G6PI_ECODH	sp|P0A6T1|G6PI_ECOLI;sp|C5A0W2|G6PI_ECOBW;sp|B1XC24|G6PI_ECODH	pgi	-5.26534	-9.96578	-5.87832	-5.50635	-1.26882	-9.96578	0.737621	1.45617
sp|P0A799|PGK_ECOLI	sp|P0A799|PGK_ECOLI	pgk	-5.01159	-5.44222	-5.96578	-4.57347	-5.57347	-5.57347	0.330068	0.233065
sp|P0AFK0|PMBA_ECOLI	sp|P0AFK0|PMBA_ECOLI	pmbA	-2.4344	-9.96578	-9.96578	-4.35107	0.474047	-4.32193	0.319609	4.72234
sp|P0AFK9|POTD_ECOLI	sp|P0AFK9|POTD_ECOLI	potD	-5.50635	-5.44222	-5.96578	-6.50635	-6.05889	-6.38082	0.0585885	-0.677236
sp|P0A7A9|IPYR_ECOLI	sp|P0A7A9|IPYR_ECOLI	ppa	-5.96578	-5.96578	-7.15843	-5.96578	-5.87832	-6.79586	0.303358	0.150011
sp|P00864|CAPP_ECOLI;sp|C5A0C2|CAPP_ECOBW;sp|B1XBC1|CAPP_ECODH	sp|P00864|CAPP_ECOLI;sp|C5A0C2|CAPP_ECOBW;sp|B1XBC1|CAPP_ECODH	ppc	-6.64386	-4.79586	-2.15843	-9.96578	-3.75633	-7.96578	0.310163	-2.69658
sp|P23869|PPIB_ECOLI	sp|P23869|PPIB_ECOLI	ppiB	-6.50635	-6.79586	-7.64386	-6.79586	-6.26534	-9.96578	0.499261	-0.69364
sp|P07012|RF2_ECOLI;sp|C5A0G3|RF2_ECOBW;sp|B1XEH8|RF2_ECODH	sp|P07012|RF2_ECOLI;sp|C5A0G3|RF2_ECOBW;sp|B1XEH8|RF2_ECODH	prfB	-5.71786	-3.55639	-9.96578	-6.15843	-5.96578	-6.50635	0.916986	0.203156
sp|P0A717|KPRS_ECOLI	sp|P0A717|KPRS_ECOLI	prs	-6.50635	-5.79586	-7.96578	-6.96578	-6.38082	-9.96578	0.176281	-1.0148
sp|P0A9M8|PTA_ECOLI	sp|P0A9M8|PTA_ECOLI	pta	-4.2109	-9.96578	-9.96578	-6.79586	-6.50635	-5.44222	0.501669	1.79934
sp|P0AA04|PTHP_ECOLI	sp|P0AA04|PTHP_ECOLI	ptsH	-5.79586	-5.96578	-6.50635	-5.38082	-5.87832	-6.38082	0.18028	0.209344
sp|P08839|PT1_ECOLI	sp|P08839|PT1_ECOLI	ptsI	-7.64386	-2.1976	-7.64386	-6.38082	-9.96578	-6.96578	0.574109	-1.94236
sp|P0A7D4|PURA_ECOLI;sp|C4ZR54|PURA_ECOBW;sp|B1XDS8|PURA_ECODH	sp|P0A7D4|PURA_ECOLI;sp|C4ZR54|PURA_ECOBW;sp|B1XDS8|PURA_ECODH	purA	-4.87832	-5.01159	-5.64386	-4.8365	-4.87832	-5.71786	0.630776	0.0336954
sp|P21599|KPYK2_ECOLI	sp|P21599|KPYK2_ECOLI	pykA	-9.96578	-6.05889	-1.2969	-6.79586	-6.15843	-1.16488	0.417526	1.06747
sp|P0AD61|KPYK1_ECOLI	sp|P0AD61|KPYK1_ECOLI	pykF	-6.26534	-6.15843	-2.54793	-6.79586	-5.64386	-6.15843	0.431881	-1.20881
sp|P05020|PYRC_ECOLI;sp|C4ZS02|PYRC_ECOBW;sp|B1X9H5|PYRC_ECODH	sp|P05020|PYRC_ECOLI;sp|C4ZS02|PYRC_ECOBW;sp|B1X9H5|PYRC_ECODH	pyrC	-4.32193	-6.15843	-7.96578	-9.96578	1.48697	-9.96578	0.999908	0.000514944
sp|P0AD49|YFIA_ECOLI	sp|P0AD49|YFIA_ECOLI	raiA	-3.49005	-2.60823	-3.87832	-2.8365	-3.59074	-4.08314	0.742683	-0.177928
sp|P0A7G2|RBFA_ECOLI;sp|C4ZSQ8|RBFA_ECOBW;sp|B1XGX9|RBFA_ECODH	sp|P0A7G2|RBFA_ECOLI;sp|C4ZSQ8|RBFA_ECOBW;sp|B1XGX9|RBFA_ECODH	rbfA	-1.18771	-9.96578	-2.662	-4.47393	-0.550042	-3.47393	0.693165	1.77253
sp|P02925|RBSB_ECOLI	sp|P02925|RBSB_ECOLI	rbsB	-5.44222	-6.96578	-9.96578	-6.50635	-7.38082	-7.38082	0.774093	0.368597
sp|P0AFW2|RMF_ECOLI	sp|P0AFW2|RMF_ECOLI	rmf	-0.717857	-0.500218	-1.18115	-0.508403	-0.227692	-0.852042	0.0159485	0.270362
sp|P05824|RECN_ECOLI	sp|P05824|RECN_ECOLI	recN	-9.96578	-9.96578	-9.96578	-4.18442	-9.96578	-9.96578	0.42265	1.92712
sp|P0C079|RELB_ECOLI	sp|P0C079|RELB_ECOLI	relB	-2.7084	-3.53952	-4.18442	-2.73697	-9.96578	-9.96578	0.182737	-4.07873
sp|P37759|RMLB1_ECOLI	sp|P37759|RMLB1_ECOLI	rfbB	-4.87832	-5.32193	-3.85726	-5.01159	-4.87832	-6.38082	0.50197	-0.737741
sp|P0AG30|RHO_ECOLI	sp|P0AG30|RHO_ECOLI	rho	-5.26534	-5.71786	-6.38082	-4.92139	-5.38082	-5.64386	0.0700777	0.472652
sp|P0A7I7|RIBA_ECOLI;sp|C4ZTX2|RIBA_ECOBW;sp|B1XBM8|RIBA_ECODH	sp|P0A7I7|RIBA_ECOLI;sp|C4ZTX2|RIBA_ECOBW;sp|B1XBM8|RIBA_ECODH	ribA	-9.96578	-4.47393	-2.68966	-4.23786	-9.96578	-9.96578	0.622469	-2.34669
sp|P61714|RISB_ECOLI;sp|C4ZTH2|RISB_ECOBW;sp|B1XF03|RISB_ECODH	sp|P61714|RISB_ECOLI;sp|C4ZTH2|RISB_ECOBW;sp|B1XF03|RISB_ECODH	ribE	-4.53952	-4.87832	-5.64386	-4.60823	-4.79586	-5.32193	0.4289	0.111892
sp|P0AF93|RIDA_ECOLI	sp|P0AF93|RIDA_ECOLI	ridA	-6.15843	-5.87832	-6.26534	-6.05889	-6.15843	-6.50635	0.363979	-0.140527
sp|P0ABH9|CLPA_ECOLI	sp|P0ABH9|CLPA_ECOLI	clpA	-2.38836	-2.27928	-2.74662	-2.13289	-2.1078	-2.37333	0.0449264	0.266743
sp|P0A7Z0|RPIA_ECOLI;sp|C5A0I5|RPIA_ECOBW;sp|B1XEJ9|RPIA_ECODH	sp|P0A7Z0|RPIA_ECOLI;sp|C5A0I5|RPIA_ECOBW;sp|B1XEJ9|RPIA_ECODH	rpiA	-4.8365	-4.92139	-5.15843	-4.96578	-5.01159	-5.64386	0.202599	-0.234969
sp|P0A7L0|RL1_ECOLI;sp|C5A0S4|RL1_ECOBW;sp|B1XBY6|RL1_ECODH	sp|P0A7L0|RL1_ECOLI;sp|C5A0S4|RL1_ECOBW;sp|B1XBY6|RL1_ECODH	rplA	-5.64386	0.199123	-6.79586	-6.05889	-5.71786	-6.96578	0.367386	-2.16731
sp|P60422|RL2_ECOLI;sp|C4ZUH2|RL2_ECOBW;sp|B1X6G8|RL2_ECODH	sp|P60422|RL2_ECOLI;sp|C4ZUH2|RL2_ECOBW;sp|B1X6G8|RL2_ECODH	rplB	-6.15843	-6.05889	-6.64386	-6.79586	-6.15843	-7.64386	0.157316	-0.578989
sp|P60438|RL3_ECOLI;sp|C4ZUH5|RL3_ECOBW;sp|B1X6H1|RL3_ECODH	sp|P60438|RL3_ECOLI;sp|C4ZUH5|RL3_ECOBW;sp|B1X6H1|RL3_ECODH	rplC	-6.05889	-6.38082	-7.15843	-6.64386	-6.15843	-7.64386	0.381837	-0.282666
sp|P60723|RL4_ECOLI;sp|C4ZUH4|RL4_ECOBW;sp|B1X6H0|RL4_ECODH	sp|P60723|RL4_ECOLI;sp|C4ZUH4|RL4_ECOBW;sp|B1X6H0|RL4_ECODH	rplD	-6.05889	-6.05889	-6.79586	-6.50635	-6.05889	-7.64386	0.219938	-0.431819
sp|P62399|RL5_ECOLI;sp|C4ZUG3|RL5_ECOBW;sp|B1X6G0|RL5_ECODH	sp|P62399|RL5_ECOLI;sp|C4ZUG3|RL5_ECOBW;sp|B1X6G0|RL5_ECODH	rplE	-5.64386	-5.50635	-7.15843	-5.96578	-5.57347	-6.96578	0.702484	-0.0654656
sp|P0AG55|RL6_ECOLI;sp|C4ZUG0|RL6_ECOBW;sp|B1X6F7|RL6_ECODH	sp|P0AG55|RL6_ECOLI;sp|C4ZUG0|RL6_ECOBW;sp|B1X6F7|RL6_ECODH	rplF	-5.79586	-5.71786	-7.15843	-6.15843	-5.71786	-7.15843	0.42265	-0.120857
sp|P0A7R1|RL9_ECOLI;sp|C4ZR80|RL9_ECOBW;sp|B1XDV3|RL9_ECODH	sp|P0A7R1|RL9_ECOLI;sp|C4ZR80|RL9_ECOBW;sp|B1XDV3|RL9_ECODH	rplI	-6.26534	-5.96578	-6.79586	-6.64386	-6.15843	-7.64386	0.136082	-0.473051
sp|P0A7J3|RL10_ECOLI;sp|C5A0S5|RL10_ECOBW;sp|B1XBY7|RL10_ECODH	sp|P0A7J3|RL10_ECOLI;sp|C5A0S5|RL10_ECOBW;sp|B1XBY7|RL10_ECODH	rplJ	-5.26534	-5.15843	-6.50635	-5.64386	-5.2109	-5.50635	0.693119	0.189674
sp|P0A7J7|RL11_ECOLI;sp|C5A0S3|RL11_ECOBW;sp|B1XBY5|RL11_ECODH	sp|P0A7J7|RL11_ECOLI;sp|C5A0S3|RL11_ECOBW;sp|B1XBY5|RL11_ECODH	rplK	-5.79586	-6.05889	-6.96578	-6.15843	-5.87832	-7.15843	0.517754	-0.124881
sp|P0A7K2|RL7_ECOLI;sp|C5A0S6|RL7_ECOBW;sp|B1XBY8|RL7_ECODH	sp|P0A7K2|RL7_ECOLI;sp|C5A0S6|RL7_ECOBW;sp|B1XBY8|RL7_ECODH	rplL	-5.15843	-5.32193	-6.38082	-5.32193	-5.2109	-6.38082	0.846726	-0.0174893
sp|P0AA10|RL13_ECOLI;sp|C4ZSW9|RL13_ECOBW;sp|B1XHK4|RL13_ECODH	sp|P0AA10|RL13_ECOLI;sp|C4ZSW9|RL13_ECOBW;sp|B1XHK4|RL13_ECODH	rplM	-6.96578	-6.79586	-7.96578	-7.15843	-6.96578	-8.96578	0.238057	-0.45419
sp|P0ADY3|RL14_ECOLI;sp|C4ZUG5|RL14_ECOBW;sp|B1X6G2|RL14_ECODH	sp|P0ADY3|RL14_ECOLI;sp|C4ZUG5|RL14_ECOBW;sp|B1X6G2|RL14_ECODH	rplN	-5.05889	-5.01159	-6.05889	-5.32193	-4.96578	-6.26534	0.275225	-0.141227
sp|P02413|RL15_ECOLI;sp|C4ZUF6|RL15_ECOBW;sp|B1X6F3|RL15_ECODH	sp|P02413|RL15_ECOLI;sp|C4ZUF6|RL15_ECOBW;sp|B1X6F3|RL15_ECODH	rplO	-5.57347	-5.05889	-6.38082	-5.87832	-5.32193	-6.96578	0.0627266	-0.384284
sp|P0ADY7|RL16_ECOLI;sp|C4ZUG8|RL16_ECOBW;sp|B1X6G5|RL16_ECODH	sp|P0ADY7|RL16_ECOLI;sp|C4ZUG8|RL16_ECOBW;sp|B1X6G5|RL16_ECODH	rplP	-6.05889	-5.2109	-5.64386	-6.38082	-5.64386	-7.15843	0.185052	-0.756487
sp|P0AG44|RL17_ECOLI;sp|C4ZUE9|RL17_ECOBW;sp|B1X6E6|RL17_ECODH	sp|P0AG44|RL17_ECOLI;sp|C4ZUE9|RL17_ECOBW;sp|B1X6E6|RL17_ECODH	rplQ	-6.38082	-6.15843	-7.15843	-6.50635	-6.26534	-7.64386	0.191553	-0.239291
sp|P0C018|RL18_ECOLI;sp|C4ZUF9|RL18_ECOBW;sp|B1X6F6|RL18_ECODH	sp|P0C018|RL18_ECOLI;sp|C4ZUF9|RL18_ECOBW;sp|B1X6F6|RL18_ECODH	rplR	-5.79586	-5.64386	-6.64386	-6.15843	-5.71786	-7.15843	0.133588	-0.317048
sp|P0A7K6|RL19_ECOLI;sp|C4ZYM4|RL19_ECOBW;sp|B1XBS8|RL19_ECODH	sp|P0A7K6|RL19_ECOLI;sp|C4ZYM4|RL19_ECOBW;sp|B1XBS8|RL19_ECODH	rplS	-4.71786	-4.96578	-6.50635	-5.26534	-5.15843	-6.05889	0.769429	-0.0975579
sp|P0A7L3|RL20_ECOLI;sp|C4ZYH8|RL20_ECOBW;sp|B1XG23|RL20_ECODH	sp|P0A7L3|RL20_ECOLI;sp|C4ZYH8|RL20_ECOBW;sp|B1XG23|RL20_ECODH	rplT	-5.79586	-5.87832	-6.50635	-5.87832	-5.87832	-6.64386	0.207924	-0.0733217
sp|P61175|RL22_ECOLI;sp|C4ZUH0|RL22_ECOBW;sp|B1X6G6|RL22_ECODH	sp|P61175|RL22_ECOLI;sp|C4ZUH0|RL22_ECOBW;sp|B1X6G6|RL22_ECODH	rplV	-6.15843	-5.87832	-6.50635	-6.64386	-6.15843	-7.64386	0.133553	-0.634346
sp|P0ADZ0|RL23_ECOLI	sp|P0ADZ0|RL23_ECOLI	rplW	-5.96578	-6.05889	-5.57347	-9.96578	-5.96578	-7.38082	0.248552	-1.90475
sp|P60624|RL24_ECOLI;sp|C4ZUG4|RL24_ECOBW;sp|B1X6G1|RL24_ECODH	sp|P60624|RL24_ECOLI;sp|C4ZUG4|RL24_ECOBW;sp|B1X6G1|RL24_ECODH	rplX	-5.1078	0.9855	-6.26534	-5.38082	-5.1078	-6.38082	0.386565	-2.1606
sp|P68919|RL25_ECOLI;sp|C4ZU30|RL25_ECOBW;sp|B1X883|RL25_ECODH	sp|P68919|RL25_ECOLI;sp|C4ZU30|RL25_ECOBW;sp|B1X883|RL25_ECODH	rplY	-6.50635	-6.15843	-7.96578	-6.64386	-6.05889	-7.64386	0.549528	0.0946534
sp|P0A7M2|RL28_ECOLI;sp|C4ZXM9|RL28_ECOBW;sp|B1X971|RL28_ECODH	sp|P0A7M2|RL28_ECOLI;sp|C4ZXM9|RL28_ECOBW;sp|B1X971|RL28_ECODH	rpmB	-8.38082	-7.64386	-8.38082	-8.38082	-7.38082	-8.38082	0.42265	0.0876781
sp|P0A7M6|RL29_ECOLI;sp|C4ZUG7|RL29_ECOBW;sp|B1X6G4|RL29_ECODH	sp|P0A7M6|RL29_ECOLI;sp|C4ZUG7|RL29_ECOBW;sp|B1X6G4|RL29_ECODH	rpmC	-5.79586	-5.32193	-5.79586	-6.50635	-5.57347	-6.79586	0.0953879	-0.654011
sp|P0AG51|RL30_ECOLI;sp|C4ZUF7|RL30_ECOBW;sp|B1X6F4|RL30_ECODH	sp|P0AG51|RL30_ECOLI;sp|C4ZUF7|RL30_ECOBW;sp|B1X6F4|RL30_ECODH	rpmD	-5.71786	-5.57347	-6.64386	-6.05889	-5.64386	-6.79586	0.143856	-0.18781
sp|P0A850|TIG_ECOLI;sp|C4ZTJ3|TIG_ECOBW;sp|B1XFM4|TIG_ECODH	sp|P0A850|TIG_ECOLI;sp|C4ZTJ3|TIG_ECOBW;sp|B1XFM4|TIG_ECODH	tig	-6.15843	-5.87832	-7.38082	-5.96578	-5.57347	-7.15843	0.0190061	0.239964
sp|P0A7N4|RL32_ECOLI;sp|C4ZS29|RL32_ECOBW;sp|B1X9Z9|RL32_ECODH	sp|P0A7N4|RL32_ECOLI;sp|C4ZS29|RL32_ECOBW;sp|B1X9Z9|RL32_ECODH	rpmF	-5.79586	-5.15843	-5.71786	-5.64386	-5.15843	-5.87832	0.977899	-0.00282033
sp|P0A7N9|RL33_ECOLI;sp|C4ZXM8|RL33_ECOBW;sp|B1X970|RL33_ECODH	sp|P0A7N9|RL33_ECOLI;sp|C4ZXM8|RL33_ECOBW;sp|B1X970|RL33_ECODH	rpmG	-7.64386	-7.38082	-7.64386	-7.64386	-7.38082	-9.96578	0.42265	-0.773976
sp|P0A7P5|RL34_ECOLI;sp|C4ZYY0|RL34_ECOBW;sp|B1X9T1|RL34_ECODH	sp|P0A7P5|RL34_ECOLI;sp|C4ZYY0|RL34_ECOBW;sp|B1X9T1|RL34_ECODH	rpmH	-6.05889	-5.38082	-7.15843	-5.87832	-5.57347	-6.79586	0.548834	0.116832
sp|P0A7Q6|RL36_ECOLI;sp|C4ZUF4|RL36_ECOBW;sp|B1X6F1|RL361_ECODH	sp|P0A7Q6|RL36_ECOLI;sp|C4ZUF4|RL36_ECOBW;sp|B1X6F1|RL361_ECODH	rpmJ	-5.64386	-5.50635	-6.26534	-5.87832	-5.38082	-6.50635	0.437077	-0.116647
sp|P0A7Z4|RPOA_ECOLI	sp|P0A7Z4|RPOA_ECOLI	rpoA	-5.2109	-0.481968	-6.15843	-5.50635	-4.8365	-6.26534	0.370936	-1.58563
sp|P0A8V2|RPOB_ECOLI;sp|C5A0S7|RPOB_ECOBW;sp|B1XBY9|RPOB_ECODH	sp|P0A8V2|RPOB_ECOLI;sp|C5A0S7|RPOB_ECOBW;sp|B1XBY9|RPOB_ECODH	rpoB	-3.14561	-3.39593	-4.13289	-3.60823	-3.47393	-4.53952	0.119112	-0.315752
sp|P0A8T7|RPOC_ECOLI;sp|B1XBZ0|RPOC_ECODH	sp|P0A8T7|RPOC_ECOLI;sp|B1XBZ0|RPOC_ECODH	rpoC	-3.79586	-3.85726	-4.38082	-4.15843	-3.94342	-5.2109	0.188567	-0.426267
sp|P13445|RPOS_ECOLI	sp|P13445|RPOS_ECOLI	rpoS	-4.03505	-3.94342	-4.57347	-0.671163	-9.96578	-0.606035	0.905033	0.436316
sp|P0A800|RPOZ_ECOLI;sp|C4ZXP1|RPOZ_ECOBW;sp|B1X982|RPOZ_ECODH	sp|P0A800|RPOZ_ECOLI;sp|C4ZXP1|RPOZ_ECOBW;sp|B1X982|RPOZ_ECODH	rpoZ	-6.15843	-5.79586	-6.96578	-4.18442	-3.33643	-9.96578	0.809864	0.477812
sp|P0AG67|RS1_ECOLI	sp|P0AG67|RS1_ECOLI	rpsA	-6.26534	-6.38082	-7.38082	-5.96578	-5.87832	-7.38082	0.208448	0.267354
sp|P0A7V0|RS2_ECOLI;sp|C4ZRR1|RS2_ECOBW;sp|B1XD38|RS2_ECODH	sp|P0A7V0|RS2_ECOLI;sp|C4ZRR1|RS2_ECOBW;sp|B1XD38|RS2_ECODH	rpsB	-6.96578	-6.79586	-7.15843	-7.38082	-7.15843	-8.38082	0.138848	-0.666667
sp|P0A7V3|RS3_ECOLI;sp|C4ZUG9|RS3_ECOBW	sp|P0A7V3|RS3_ECOLI;sp|C4ZUG9|RS3_ECOBW	rpsC	-6.38082	2.56291	-6.38082	-6.96578	-6.38082	-7.64386	0.311641	-3.59724
sp|P0A7V8|RS4_ECOLI;sp|C4ZUF1|RS4_ECOBW;sp|B1X6E8|RS4_ECODH	sp|P0A7V8|RS4_ECOLI;sp|C4ZUF1|RS4_ECOBW;sp|B1X6E8|RS4_ECODH	rpsD	-6.26534	-6.15843	-7.38082	-6.50635	-5.96578	-7.64386	0.556571	-0.103799
sp|P0A7W1|RS5_ECOLI	sp|P0A7W1|RS5_ECOLI	rpsE	-5.26534	-5.15843	-6.26534	-5.57347	-5.2109	-6.64386	0.130703	-0.246367
sp|C4ZR77|RS6_ECOBW;sp|B1XDV1|RS6_ECODH	sp|C4ZR77|RS6_ECOBW;sp|B1XDV1|RS6_ECODH	rpsF	-6.38082	-6.15843	-7.38082	-6.96578	-6.26534	-9.96578	0.286748	-1.09228
sp|P02359|RS7_ECOLI;sp|C4ZUJ6|RS7_ECOBW;sp|B1X6J1|RS7_ECODH	sp|P02359|RS7_ECOLI;sp|C4ZUJ6|RS7_ECOBW;sp|B1X6J1|RS7_ECODH	rpsG	-5.87832	-5.57347	-6.79586	-6.05889	-5.50635	-6.96578	0.363071	-0.0944611
sp|P0A7W7|RS8_ECOLI;sp|C4ZUG1|RS8_ECOBW;sp|B1X6F8|RS8_ECODH	sp|P0A7W7|RS8_ECOLI;sp|C4ZUG1|RS8_ECOBW;sp|B1X6F8|RS8_ECODH	rpsH	-6.05889	-5.96578	-5.79586	-6.38082	-6.05889	-7.64386	0.30433	-0.754345
sp|P0A7X3|RS9_ECOLI;sp|C4ZSW8|RS9_ECOBW;sp|B1XHK3|RS9_ECODH	sp|P0A7X3|RS9_ECOLI;sp|C4ZSW8|RS9_ECOBW;sp|B1XHK3|RS9_ECODH	rpsI	-6.79586	-6.79586	-8.38082	-6.96578	-6.96578	-6.38082	0.524178	0.553384
sp|P0A7R5|RS10_ECOLI;sp|C4ZUH6|RS10_ECOBW;sp|B1X6H2|RS10_ECODH	sp|P0A7R5|RS10_ECOLI;sp|C4ZUH6|RS10_ECOBW;sp|B1X6H2|RS10_ECODH	rpsJ	-6.15843	-6.50635	-7.38082	-6.64386	-6.05889	-7.64386	0.755464	-0.100334
sp|P0A7R9|RS11_ECOLI;sp|C4ZUF2|RS11_ECOBW;sp|B1X6E9|RS11_ECODH	sp|P0A7R9|RS11_ECOLI;sp|C4ZUF2|RS11_ECOBW;sp|B1X6E9|RS11_ECODH	rpsK	-6.05889	-5.79586	-7.38082	-9.96578	-3.92139	-7.64386	0.694725	-0.765152
sp|C4ZUJ7|RS12_ECOBW;sp|P0A7S3|RS12_ECOLI	sp|C4ZUJ7|RS12_ECOBW;sp|P0A7S3|RS12_ECOLI	rpsL	-5.1078	-5.05889	-6.26534	-5.2109	-4.87832	-6.15843	0.544666	0.0614648
sp|P0A7S9|RS13_ECOLI	sp|P0A7S9|RS13_ECOLI	rpsM	-6.15843	-6.15843	-7.64386	-6.50635	-6.26534	-7.64386	0.278529	-0.151613
sp|P0AG59|RS14_ECOLI;sp|B1X6F9|RS14_ECODH	sp|P0AG59|RS14_ECOLI;sp|B1X6F9|RS14_ECODH	rpsN	-5.71786	-5.64386	-7.15843	-6.15843	-5.87832	-5.87832	0.745743	0.20169
sp|P0ADZ4|RS15_ECOLI;sp|C4ZSQ6|RS15_ECOBW;sp|B1XGX7|RS15_ECODH	sp|P0ADZ4|RS15_ECOLI;sp|C4ZSQ6|RS15_ECOBW;sp|B1XGX7|RS15_ECODH	rpsO	-7.64386	-7.64386	-8.38082	-7.96578	-8.38082	-9.96578	0.141161	-0.881285
sp|P0A7T3|RS16_ECOLI;sp|C4ZYM7|RS16_ECOBW;sp|B1XBT1|RS16_ECODH	sp|P0A7T3|RS16_ECOLI;sp|C4ZYM7|RS16_ECOBW;sp|B1XBT1|RS16_ECODH	rpsP	-4.35107	-4.57347	-5.87832	-4.75633	-4.68038	-5.64386	0.666143	-0.0925689
sp|P0AG63|RS17_ECOLI;sp|C4ZUG6|RS17_ECOBW;sp|B1X6G3|RS17_ECODH	sp|P0AG63|RS17_ECOLI;sp|C4ZUG6|RS17_ECOBW;sp|B1X6G3|RS17_ECODH	rpsQ	-5.87832	-5.15843	-5.71786	-6.15843	-5.64386	-7.38082	0.201024	-0.8095
sp|P0A7T7|RS18_ECOLI;sp|C4ZR79|RS18_ECOBW;sp|B1XDV2|RS18_ECODH	sp|P0A7T7|RS18_ECOLI;sp|C4ZR79|RS18_ECOBW;sp|B1XDV2|RS18_ECODH	rpsR	-6.26534	-5.87832	-7.38082	-6.96578	-6.15843	-7.64386	0.101302	-0.414527
sp|P0A7U3|RS19_ECOLI;sp|C4ZUH1|RS19_ECOBW;sp|B1X6G7|RS19_ECODH	sp|P0A7U3|RS19_ECOLI;sp|C4ZUH1|RS19_ECOBW;sp|B1X6G7|RS19_ECODH	rpsS	-6.15843	-6.26534	-6.50635	-6.79586	-6.50635	-7.96578	0.161996	-0.77929
sp|P0A7M9|RL31_ECOLI;sp|C5A0A3|RL31_ECOBW;sp|B1XBA2|RL31_ECODH	sp|P0A7M9|RL31_ECOLI;sp|C5A0A3|RL31_ECOBW;sp|B1XBA2|RL31_ECODH	rpmE	-5.1078	-4.75633	-6.05889	-5.32193	-4.87832	-6.26534	0.0256156	-0.180855
sp|P68679|RS21_ECOLI;sp|C4ZQY2|RS21_ECOBW;sp|B1XG70|RS21_ECODH	sp|P68679|RS21_ECOLI;sp|C4ZQY2|RS21_ECOBW;sp|B1XG70|RS21_ECODH	rpsU	-5.05889	-4.8365	-6.96578	-5.44222	-4.87832	-6.50635	0.967001	0.0114276
sp|P0A8R0|RRAA_ECOLI;sp|C5A096|RRAA_ECOBW;sp|B1XB95|RRAA_ECODH	sp|P0A8R0|RRAA_ECOLI;sp|C5A096|RRAA_ECOBW;sp|B1XB95|RRAA_ECODH	rraA	-3.73697	-3.81604	-4.47393	-3.55639	-3.79586	-4.32193	0.140279	0.117584
sp|P0AF90|RRAB_ECOLI	sp|P0AF90|RRAB_ECOLI	rraB	-9.96578	-9.96578	-5.01159	-3.62593	-3.87832	-4.18442	0.133167	4.41816
sp|P10408|SECA_ECOLI;sp|C4ZRJ3|SECA_ECOBW;sp|B1XC75|SECA_ECODH	sp|P10408|SECA_ECOLI;sp|C4ZRJ3|SECA_ECOBW;sp|B1XC75|SECA_ECODH	secA	-0.416962	0.259423	-4.03505	0.00719549	-9.96578	-1.21424	0.620367	-2.32675
sp|P0A9T0|SERA_ECOLI	sp|P0A9T0|SERA_ECOLI	serA	-9.96578	1.21661	-8.96578	2.22651	1.59216	-9.96578	0.45431	3.85595
sp|P0AEU7|SKP_ECOLI	sp|P0AEU7|SKP_ECOLI	skp	-5.79586	-5.1078	-5.79586	-5.96578	-5.15843	-6.26534	0.206153	-0.230012
sp|P0A905|SLYB_ECOLI	sp|P0A905|SLYB_ECOLI	slyB	-4.1078	-3.9885	-5.32193	-3.94342	-4.38082	-4.53952	0.640532	0.184826
sp|P0A9K9|SLYD_ECOLI	sp|P0A9K9|SLYD_ECOLI	slyD	-4.4112	-4.71786	-6.05889	-4.13289	-4.26534	-5.96578	0.118012	0.274641
sp|P00448|SODM_ECOLI	sp|P00448|SODM_ECOLI	sodA	-4.32193	-4.08314	-4.71786	-4.15843	-4.08314	-5.1078	0.690803	-0.0754825
sp|P60651|SPEB_ECOLI;sp|C5A0K6|SPEB_ECOBW;sp|B1XF99|SPEB_ECODH	sp|P60651|SPEB_ECOLI;sp|C5A0K6|SPEB_ECOBW;sp|B1XF99|SPEB_ECODH	speB	-3.8365	-9.96578	-9.96578	-3.71786	-5.01159	-5.32193	0.173968	3.2389
sp|P0ACF4|DBHB_ECOLI	sp|P0ACF4|DBHB_ECOLI	hupB	-5.38082	-5.05889	-5.87832	-5.57347	-5.2109	-6.15843	0.0313946	-0.208252
sp|P0AGE0|SSB_ECOLI	sp|P0AGE0|SSB_ECOLI	ssb	-5.26534	-5.05889	-9.96578	-5.15843	-5.05889	-2.45799	0.414487	2.53824
sp|P0ACA3|SSPA_ECOLI	sp|P0ACA3|SSPA_ECOLI	sspA	-3.8365	-3.81604	-5.15843	-4.1078	-3.87832	-9.96578	0.383619	-1.71365
sp|P0AFG3|ODO1_ECOLI	sp|P0AFG3|ODO1_ECOLI	sucA	-6.38082	-5.32193	-5.64386	-4.64386	-5.2109	-7.38082	0.97393	0.0370104
sp|P0AFG6|ODO2_ECOLI	sp|P0AFG6|ODO2_ECOLI	sucB	-6.50635	-5.64386	-5.79586	-5.50635	-6.64386	-9.96578	0.453238	-1.38997
sp|P0A6L0|DEOC_ECOLI;sp|C4ZT63|DEOC_ECOBW;sp|B1XFJ1|DEOC_ECODH	sp|P0A6L0|DEOC_ECOLI;sp|C4ZT63|DEOC_ECOBW;sp|B1XFJ1|DEOC_ECODH	deoC	-3.38082	-3.73697	-4.53952	-3.62593	-3.94342	-4.96578	0.049655	-0.29261
sp|P0AGE9|SUCD_ECOLI	sp|P0AGE9|SUCD_ECOLI	sucD	-7.15843	-5.15843	-5.44222	-6.50635	-6.26534	-9.96578	0.38877	-1.65947
sp|P0AF96|TABA_ECOLI	sp|P0AF96|TABA_ECOLI	tabA	-5.44222	-5.2109	0.949348	-5.1078	-9.96578	-9.96578	0.256624	-5.11187
sp|P0A870|TALB_ECOLI	sp|P0A870|TALB_ECOLI	talB	-5.1078	-4.8365	-5.79586	-4.57347	-4.60823	-5.44222	0.0525486	0.372081
sp|P0A9T4|TAS_ECOLI	sp|P0A9T4|TAS_ECOLI	tas	-5.71786	-5.1078	-9.96578	-5.2109	-4.57347	-4.68038	0.315518	2.1089
sp|P07913|TDH_ECOLI;sp|C4ZXK8|TDH_ECOBW;sp|B1X950|TDH_ECODH	sp|P07913|TDH_ECOLI;sp|C4ZXK8|TDH_ECOBW;sp|B1X950|TDH_ECODH	tdh	-3.8365	-3.38082	-5.15843	-9.96578	-3.26534	-4.71786	0.47647	-1.85774
sp|P0A847|TGT_ECOLI;sp|C4ZTG3|TGT_ECOBW;sp|B1XEZ4|TGT_ECODH	sp|P0A847|TGT_ECOLI;sp|C4ZTG3|TGT_ECOBW;sp|B1XEZ4|TGT_ECODH	tgt	-0.0892673	1.9749	-4.68038	-1.64837	-2.48197	-9.96578	0.0793613	-3.76712
sp|P00934|THRC_ECOLI	sp|P00934|THRC_ECOLI	thrC	-1.80088	-9.96578	-1.60823	-9.96578	-3.75633	-9.96578	0.549996	-3.43767
sp|P0A8M3|SYT_ECOLI;sp|C4ZYI1|SYT_ECOBW;sp|B1XGI1|SYT_ECODH	sp|P0A8M3|SYT_ECOLI;sp|C4ZYI1|SYT_ECOBW;sp|B1XGI1|SYT_ECODH	thrS	-5.79586	-5.15843	-6.64386	-3.09542	-5.26534	-4.32193	0.203504	1.63848
sp|P0A7U7|RS20_ECOLI;sp|C4ZPU9|RS20_ECOBW;sp|B1XBE8|RS20_ECODH	sp|P0A7U7|RS20_ECOLI;sp|C4ZPU9|RS20_ECOBW;sp|B1XBE8|RS20_ECODH	rpsT	-6.79586	-6.96578	-8.38082	-7.64386	-7.64386	-8.96578	0.011764	-0.703677
sp|P27302|TKT1_ECOLI	sp|P27302|TKT1_ECOLI	tktA	-6.96578	-1.14242	-9.96578	-5.96578	-5.71786	-6.38082	0.999068	0.00317419
sp|P0A858|TPIS_ECOLI;sp|B1XB85|TPIS_ECODH	sp|P0A858|TPIS_ECOLI;sp|B1XB85|TPIS_ECODH	tpiA	-5.38082	-5.2109	-6.05889	-5.15843	-5.1078	-6.15843	0.506914	0.0753169
sp|P0A862|TPX_ECOLI	sp|P0A862|TPX_ECOLI	tpx	-5.38082	-5.01159	-5.71786	-5.50635	-5.05889	-5.96578	0.138226	-0.140255
sp|P0A873|TRMD_ECOLI;sp|C4ZYM5|TRMD_ECOBW;sp|B1XBS9|TRMD_ECODH	sp|P0A873|TRMD_ECOLI;sp|C4ZYM5|TRMD_ECOBW;sp|B1XBS9|TRMD_ECODH	trmD	-9.96578	-3.45799	-5.2109	-3.60823	-3.27928	-0.265345	0.177194	3.82727
sp|P0AE01|TRMJ_ECOLI	sp|P0AE01|TRMJ_ECOLI	trmJ	-3.26534	-3.662	-4.03505	-3.04692	-3.699	-4.53952	0.661491	-0.107681
sp|P00954|SYW_ECOLI	sp|P00954|SYW_ECOLI	trpS	-5.26534	-9.96578	-6.15843	-5.26534	-5.01159	-9.96578	0.894029	0.38228
sp|P0AA25|THIO_ECOLI	sp|P0AA25|THIO_ECOLI	trxA	-3.73697	-3.35107	-4.44222	-3.75633	-3.38082	-4.44222	0.201156	-0.0163709
sp|P0A6P1|EFTS_ECOLI;sp|C4ZRR2|EFTS_ECOBW;sp|B1XD39|EFTS_ECODH	sp|P0A6P1|EFTS_ECOLI;sp|C4ZRR2|EFTS_ECOBW;sp|B1XD39|EFTS_ECODH	tsf	-6.96578	-1.00868	-6.96578	-6.96578	-6.26534	-7.96578	0.324924	-2.08555
tr|A0A0M3KKV1|A0A0M3KKV1_ECODH;sp|P0CE48|EFTU2_ECOLI;sp|P0CE47|EFTU1_ECOLI	tr|A0A0M3KKV1|A0A0M3KKV1_ECODH;sp|P0CE48|EFTU2_ECOLI;sp|P0CE47|EFTU1_ECOLI	tufA	-5.64386	-5.44222	-6.26534	-5.87832	-5.44222	-6.64386	0.205155	-0.204326
sp|P32132|TYPA_ECOLI	sp|P32132|TYPA_ECOLI	typA	-5.38082	-5.1078	-6.05889	-5.1078	-4.79586	-6.05889	0.185305	0.194987
sp|P04693|TYRB_ECOLI	sp|P04693|TYRB_ECOLI	tyrB	-6.05889	-9.96578	-6.64386	-5.57347	-5.15843	-2.59946	0.144459	3.11239
sp|P12758|UDP_ECOLI	sp|P12758|UDP_ECOLI	udp	-4.57347	-9.96578	-5.87832	-4.57347	-4.47393	-5.15843	0.352508	2.07058
sp|P0A836|SUCC_ECOLI;sp|C4ZWK2|SUCC_ECOBW;sp|B1X6Q8|SUCC_ECODH	sp|P0A836|SUCC_ECOLI;sp|C4ZWK2|SUCC_ECOBW;sp|B1X6Q8|SUCC_ECODH	sucC	-7.64386	-4.79586	-5.64386	-9.96578	-6.05889	-7.64386	0.0271904	-1.86165
sp|P0AAC0|USPE_ECOLI	sp|P0AAC0|USPE_ECOLI	uspE	-3.662	-3.32193	-0.85726	-3.77596	-4.05889	-3.92139	0.283239	-1.30502
sp|P0A698|UVRA_ECOLI	sp|P0A698|UVRA_ECOLI	uvrA	-1.85726	-1.52699	-2.662	-2.87832	-2.59946	-9.96578	0.271972	-3.13244
sp|P0AC75|KDTA_ECOLI	sp|P0AC75|KDTA_ECOLI	waaA	-6.96578	-9.96578	-7.96578	-9.96578	-6.79586	-9.96578	0.779916	-0.610025
sp|P62768|YAEH_ECOLI;sp|C4ZRQ6|YAEH_ECOBW;sp|B1XD33|YAEH_ECODH	sp|P62768|YAEH_ECOLI;sp|C4ZRQ6|YAEH_ECOBW;sp|B1XD33|YAEH_ECODH	yaeH	-3.94342	-9.96578	-5.01159	-3.85726	-3.36587	-4.4112	0.365266	2.42882
sp|P0A8E7|YAJQ_ECOLI;sp|C4ZTI3|YAJQ_ECOBW;sp|B1XFL4|YAJQ_ECODH	sp|P0A8E7|YAJQ_ECOLI;sp|C4ZTI3|YAJQ_ECOBW;sp|B1XFL4|YAJQ_ECODH	yajQ	-6.96578	-9.96578	-9.96578	-9.96578	-6.38082	-6.15843	0.579377	1.46411
sp|P77395|YBBN_ECOLI	sp|P77395|YBBN_ECOLI	ybbN	-5.87832	-3.59074	-9.96578	-4.68038	-4.26534	-5.32193	0.384013	1.7224
sp|P0A9K3|PHOL_ECOLI	sp|P0A9K3|PHOL_ECOLI	ybeZ	-4.87832	-4.26534	-9.96578	-4.05889	-3.17137	-3.94342	0.258085	2.64526
sp|P0A7G6|RECA_ECOLI;sp|C4ZYU4|RECA_ECOBW	sp|P0A7G6|RECA_ECOLI;sp|C4ZYU4|RECA_ECOBW	recA	-1.87303	-1.84684	-3.30757	-4.18442	-3.85726	-4.75633	0.0168356	-1.92352
sp|P0ABU2|YCHF_ECOLI	sp|P0ABU2|YCHF_ECOLI	ychF	-4.29336	-4.47393	-5.57347	-4.29336	-4.4112	-5.44222	0.230108	0.0646602
sp|P76046|YCJX_ECOLI	sp|P76046|YCJX_ECOLI	ycjX	-9.96578	-9.96578	1.26303	-9.96578	-9.96578	3.35445	0.422652	0.697137
sp|P39831|YDFG_ECOLI	sp|P39831|YDFG_ECOLI	ydfG	-9.96578	-9.96578	-6.96578	-5.87832	-4.50635	-6.05889	0.122755	3.48459
sp|P77804|YDGA_ECOLI	sp|P77804|YDGA_ECOLI	ydgA	-5.64386	-0.407364	-9.96578	-1.96016	-9.96578	-3.81604	0.98671	0.0916742
sp|P0ACX3|YDHR_ECOLI	sp|P0ACX3|YDHR_ECOLI	ydhR	-4.23786	-4.64386	-4.96578	-5.64386	-4.44222	-4.47393	0.726327	-0.237502
sp|P0ACY9|YEBG_ECOLI	sp|P0ACY9|YEBG_ECOLI	yebG	-0.766112	-0.940645	-1.98279	-3.13289	-9.96578	-9.96578	0.0890322	-6.45831
sp|P0A8A2|YEEN_ECOLI	sp|P0A8A2|YEEN_ECOLI	yeeN	-3.64386	-3.71786	-4.03505	-3.87832	-3.57347	-9.96578	0.414512	-2.00694
sp|P0A8M6|YEEX_ECOLI;sp|C4ZQR6|YEEX_ECOBW	sp|P0A8M6|YEEX_ECOLI;sp|C4ZQR6|YEEX_ECOBW	yeeX	-5.50635	-5.50635	-6.38082	-5.15843	-4.68038	-6.05889	0.0931492	0.498607
sp|P67095|YFCE_ECOLI	sp|P67095|YFCE_ECOLI	yfcE	-3.05889	-3.23786	-4.87832	-3.12029	-9.96578	-4.60823	0.441032	-2.17308
sp|P23847|DPPA_ECOLI	sp|P23847|DPPA_ECOLI	dppA	-7.64386	-6.64386	-7.15843	-9.96578	-9.96578	-9.96578	0.0103411	-2.81707
sp|P0A8P3|FETP_ECOLI;sp|C5A0N1|FETP_ECOBW;sp|B1XFC2|FETP_ECODH	sp|P0A8P3|FETP_ECOLI;sp|C5A0N1|FETP_ECOBW;sp|B1XFC2|FETP_ECODH	yggX	-5.79586	-6.79586	-5.96578	-5.71786	-5.87832	-9.96578	0.577398	-1.00149
sp|P0ADU5|YGIW_ECOLI	sp|P0ADU5|YGIW_ECOLI	ygiW	-4.32193	-0.481968	-9.96578	-4.18442	-9.96578	-5.2109	0.750153	-1.53047
sp|P0AGK4|YHBY_ECOLI	sp|P0AGK4|YHBY_ECOLI	yhbY	-5.50635	-9.96578	-9.96578	-5.26534	-3.49005	-3.04692	0.169535	4.5452
sp|P64614|YHCN_ECOLI	sp|P64614|YHCN_ECOLI	yhcN	2.54523	2.20758	1.45681	2.38571	1.54547	1.65168	0.489184	-0.208916
sp|Q2M7R5|YIBT_ECOLI	sp|Q2M7R5|YIBT_ECOLI	yibT	-2.27928	-1.73697	-2.8997	-1.5649	-1.55216	-1.70369	0.139227	0.698398
sp|P76116|YNCE_ECOLI	sp|P76116|YNCE_ECOLI	yncE	-6.38082	-3.9885	-6.38082	-6.64386	-5.2109	-7.64386	0.107156	-0.916154
sp|Q46868|YQIC_ECOLI	sp|Q46868|YQIC_ECOLI	yqiC	-4.68038	-4.8365	-5.26534	-4.71786	-4.1078	-9.96578	0.51338	-1.33641
sp|P0AD96|LIVJ_ECOLI	sp|P0AD96|LIVJ_ECOLI	livJ	-6.38082	-5.1078	-6.15843	-9.96578	-9.96578	-9.96578	0.00911569	-4.08343
sp|P0AF36|ZAPB_ECOLI;sp|C5A095|ZAPB_ECOBW;sp|B1XB94|ZAPB_ECODH	sp|P0AF36|ZAPB_ECOLI;sp|C5A095|ZAPB_ECOBW;sp|B1XB94|ZAPB_ECODH	zapB	-5.57347	-5.64386	-9.96578	-5.44222	-5.50635	-6.05889	0.383664	1.39188
sp|P0AC53|G6PD_ECOLI	sp|P0AC53|G6PD_ECOLI	zwf	-6.50635	-4.01159	-6.50635	-6.38082	-6.38082	-6.64386	0.421516	-0.793735
